# Supplementary material for: Short-Term High-CO2 Treatment Modulates Phenylpropanoid Metabolism and Antioxidant Capacity in Blueberries During Cold Storage
Source: Plants (Basel). 2026 May 14;15(10):1496. doi: 10.3390/plants15101496 (PMC13210411; doi:10.3390/plants15101496)
Supplement: Supplementary file 1 [file plants-15-01496-s001.zip]

Archive with 4 entries (4 files):
- Supplementary Figure S1.tif
- Supplementary Figure S2.tif
- Supplementary Tables S2 and S3.pdf
- Table S1-Primers.xlsx
