# Supplementary material for: Short-Term High-CO2 Treatment Modulates Phenylpropanoid Metabolism and Antioxidant Capacity in Blueberries During Cold Storage
Source: Plants (Basel). 2026 May 14;15(10):1496. doi: 10.3390/plants15101496 (PMC13210411; doi:10.3390/plants15101496)
Supplement: Supplementary file 1 [file plants-15-01496-s001.zip › Table S1-Primers.xlsx]

## Sheet: Hoja2
Table S1. Primers used for the quantification of gene expression levels by RT-qPCR
	Gen name	Gene ID	Forward Primer	Reverse Primer	Amplicon (bp)	T (ºC)
	PAL	VaccDscaff29-augustus-gene-173.18	TTACAACAATGGGTTGCCCT	CCTGGTTGTGTGTCAGCACT	161	60
	CHS	VaccDscaff35-augustus-gene-1.21	CTTGACTGAGGAAATCTTGAAGG	AGCCTCTTTGCCCAATTTG	115	60
	DFR	VaccDscaff42-processed-gene-96.9	CACTGAGTTTAAGGGGATTCCTAAGG	CCCTTCTCCCTACAAGTGTCAATGG	138	60
	LDOX	VaccDscaff46-augustus-gene-11.23	CTTCATCCTCCACAACATGGT	GCTCTTGTACTTCCCATTGCTC	139	60
	UFGT	VaccDscaff37-augustus-gene-300	AGTTTGCTTTGAAGGCTGTTG	ATGTGCTGGTGTGCATTTG	147	60
	UGT75C1	VaccDscaff4-processed-gene-124.9	GTGGTGAGAGCAACGGAAGA	GGAAAAGCCACAACCGGAAC	188	60
	LAR	VaccDscaff25-augustus-gene-293.25	TGATGAAGTTGAAGTGTGCGA	AATTCCATTGGCGGTTACG	151	58
	ANR	VaccDscaff24-augustus-gene-201.24	TCACAAGAAGACCTCCCACC	CGCTTAACCGTTCCTGCTTT	239	60
	FLS	VaccDscaff3-processed-gene-255.8	CCTTCAGCCGCCGTATCA	ACGACATCCTGGTTGTGTCC	200	60
	MYB246	VaccDscaff28-augustus-gene-197.19	TGGGTAACCGGTGGTCATTG	ACAACTTGCAGCATCGGAGA	272	60
	MYB336	VaccDscaff39-snap-gene-168.25	GAAGGGCTCCCTGTTGTTCA	GTAAGCAACGGGGACGATTC	181	62
	EF1	VaccDscaff47-augustus-gene-174.31	AGACTGGTGTTATCAAGCCCGGAA	AACAGCAAACCTTCCCAAAGGTGG	175	60
